# Supplementary material for: Early Depletion of Neutrophils Reduces Retinal Inflammation and Neovascularization in Mice with Oxygen-Induced Retinopathy
Source: Int J Mol Sci. 2023 Oct 27;24(21):15680. doi: 10.3390/ijms242115680 (PMC10648252; doi:10.3390/ijms242115680)
Supplement: Supplementary file 1 [file ijms-24-15680-s001.zip]

Archive with 1 entries (1 files):
- ijms-2627643-supplementary.pdf
